# Supplementary material for: Vertical transmission of maternal DNA through extracellular vesicles associates with altered embryo bioenergetics during the periconception period
Source: eLife. 2023 Dec 27;12:RP88008. doi: 10.7554/eLife.88008 (PMC10752591; doi:10.7554/eLife.88008)
Supplement: Figure 1—source data 1. [file elife-88008-fig1-data1.zip]

Archive with 14 entries (14 files):
- VDAC1.tif
- __MACOSX/._VDAC1.tif
- TSG101.jpg
- __MACOSX/._TSG101.jpg
- ARF6.tif
- __MACOSX/._ARF6.tif
- Calnexin.tif
- __MACOSX/._Calnexin.tif
- Calreticulin.tif
- __MACOSX/._Calreticulin.tif
- CD9.tif
- __MACOSX/._CD9.tif
- CD63.tif
- __MACOSX/._CD63.tif
